# Supplementary material for: Platelet Function, Platelet Size and Content of Reticulated Platelets: Interactions in Patients Receiving Dual Antiplatelet Therapy
Source: Cells. 2024 Oct 16;13(20):1712. doi: 10.3390/cells13201712 (PMC11506637; doi:10.3390/cells13201712)
Supplement: Supplementary file 1 [file cells-13-01712-s001.zip]

Archive with 1 entries (1 files):
- cells-3208861-supplementary.pdf
